# Supplementary material for: Internal Exposure Levels and Health Risk Assessment of Melamine and Organophosphate Metabolites in Urine: Research Progress and Prospects
Source: Toxics. 2025 Nov 4;13(11):950. doi: 10.3390/toxics13110950 (PMC12656575; doi:10.3390/toxics13110950)
Supplement: Supplementary file 1 [file toxics-13-00950-s001.zip]

Archive with 1 entries (1 files):
- toxics-3907279-supplementary.pdf
